# Supplementary material for: Hot-Melt Extrusion-Based Dexamethasone–PLGA Implants: Physicochemical, Physicomechanical, and Surface Morphological Properties and In Vitro Release Corrected for Drug Degradation
Source: Pharmaceutics. 2024 Jul 4;16(7):895. doi: 10.3390/pharmaceutics16070895 (PMC11280434; doi:10.3390/pharmaceutics16070895)
Supplement: Supplementary file 1 [file pharmaceutics-16-00895-s001.zip]

Archive with 1 entries (1 files):
- pharmaceutics-3003100-supplementary.pdf
